# Supplementary material for: The Treatment of Metabolic Acidosis: An Interactive Case-Based Learning Activity
Source: MedEdPORTAL. 2019 Sep 27;15:10835. doi: 10.15766/mep_2374-8265.10835 (PMC6897540; doi:10.15766/mep_2374-8265.10835)
Supplement: Supplementary file 1 — A. Approach to Acid-Base Disorders.mp4 B. Tale of Two Acidoses.mp4 C. IRAT Quiz.docx D. IRAT Quiz KEY.docx E. In-Class Cases.docx F. In-Class Cases Instructor Guide.docx [file mep-15-10835-s001.zip]

Archive with 7 entries (7 files):
- _Educational Summary Report_10835.pdf
- A. Approach to Acid-Base Disorders.mp4
- B. Tale of Two Acidoses.mp4
- C. IRAT Quiz.docx
- D. IRAT Quiz KEY.docx
- E. In-Class Cases.docx
- F. In-Class Cases Instructor Guide.docx
